# Supplementary material for: Respiratory Syncytial Virus Matrix Protein Is Sufficient and Necessary to Remodel Host Mitochondria in Infection
Source: Cells. 2023 May 4;12(9):1311. doi: 10.3390/cells12091311 (PMC10177070; doi:10.3390/cells12091311)
Supplement: Supplementary file 1 [file cells-12-01311-s001.zip]

Archive with 1 entries (1 files):
- cells-2330814-supplementary.pdf
